# Supplementary material for: Data, metrics, and methods for arthropod and fungal herbivory at the dawn of angiosperm diversification: The Rose Creek plant assemblage of Nebraska, U.S.A
Source: Data Brief. 2022 Apr 14;42:108170. doi: 10.1016/j.dib.2022.108170 (PMC9058965; doi:10.1016/j.dib.2022.108170)
Supplement: Supplementary file 3 [file mmc3.xlsx]

## Sheet:  example of raw data gathering 
specimens	host plant	Total leaf area（mm2）+margin feeding	damage area（mm2）	DT01	DT01	DT02	DT02	DT03	DT03	DT04	DT04	DT05	DT05	DT07	DT07	DT09	DT09	DT12	DT12	DT13	DT13	DT14	DT14	DT15	DT15	DT17	DT17	DT24	DT24	DT29	DT29	DT30	DT30	DT31	DT31	DT34	DT34	DT36	DT36	DT40	DT40	DT41	DT41	DT43	DT43	DT44	DT44	DT45	DT45
15713-4700--1	Pandemophyllum kvacekii	742.841	36.43
15713-4700--2	Crassidenticulum decurrens	99.91	0.774
15713-4700--3	dicot leaf fragment	593.171	0
15713-4700--4	Crassidenticulum decurrens	311.845	0
15713-4700--5	dicot leaf fragment	366.55	0
15713-4700--6	dicot leaf fragment	71.304	0
15713-4700--7c/p	dicot leaf fragment	176.719	2.139
15713-4700--8	dicot leaf fragment	120.337	0
15713-4696--1	Crassidenticulum decurrens	791.528	124.558																																							3	124.558
15713-4696--2	Unidentifiable Axes	107.592	0
15713-4696--3	flower type 1	33.347	0
15713-4936--1	Pabiania variloba	1172.05	76.925																																							1	5.889
15713-4936--2	Crassidenticulum decurrens	818.869	61.828																																							1	22.228
15713-4936--3	Pabiania variloba	225.511	0
15713-4936--4	dicot leaf fragment	810.786	7.484
15713-4936--5	dicot leaf fragment	738.021	29.995
15713-4936--6	dicot leaf fragment	1590.52	9.929
15713-4936--7	dicot leaf fragment	325.719	0
15713-4936--8	Pabiania variloba	3358.55	44.62					3	26.742
15713-5400-1	Crassidenticulum decurrens	2946.14	427.226																	1	226.157																					6	200.273
15713-5400-2	dicot leaf fragment	175.886	29.358
15713-5400-3	dicot leaf fragment	1043.95	0
15713-7242--1	Pandemophyllum kvacekii	2456.11	46.312
15713-7242--2	Pandemophyllum kvacekii	1675.96	13.024
15713-7242--3	Unidentifiable Axes	1482.32	0
15713-7243--1	Pandemophyllum kvacekii	1764.54	0
15713-7243--2	dicot leaf fragment	160.94	0
15713-7243--3	Pabiania variloba	1082.6	0
15713-7243--4	dicot leaf fragment	955.09	0
15713-7244--1	Pandemophyllum kvacekii	1200.05	41.443																																							3	41.443
15713-7244--2	dicot leaf fragment	676.168	0
15713-7244--3	dicot leaf fragment	518.338	0.344
15713-7244--4	dicot leaf fragment	787.419	0
15713-7244--5	Pandemophyllum sp.	261.533	0
15713-7244--6	Pandemophyllum sp.	219.796	0
15713-7245--1	Crassidenticulum decurrens	751.482	85.399
15713-7245--2	dicot leaf fragment	114.322	5.463
15713-7245--3	Unidentifiable Axes	58.442	0
15713-7245--4	dicot leaf fragment	179.347	0.196
[truncated: 182 more columns]

## Sheet: RC DT area
	Feeding Class	Plant taxa				Ly	Fern									Gymn		Angiosperms (vegetative)																					Angiosperms (reproductive)
		Plant orders				Iso-et	Schiza-eales		Filicales			Gleicheniales				Pinales		Au	Chloranthales				Laurales				Mag-noli	Magnoliidae unplaced					Eurosidae		Unplaced Vegetative
		Functional feeding groups (FFGs)	Damage types (DTs)	Plant-host specificity	Number of matrix cells occupied	Isoetites sp.	Anemia dicksoniana	Fern Type 2	Cladophlebis inclinata	Cladophlebis parva	Cladophlebis sp.	Gleichenia delicatula	Gleichenia sp.	Matonidium americanum	Matonidium brownii	Conifer Foliage	Conifer Cone	Longstretbla varidentata	Crassidenticulum decurrens	Crassidenticulum sp.	Densinervum kaulii	Landonia calophylla	Pandemophyllum attenuatum	Pandemophyllum kvacekii	Pandemophyllum sp.	Pabiania variloba	New Genus A	Acritodromum ellipticum	Dicotylophyllum angularis	Didromophyllum basingerii	Reynoldsiophyllum nebrascense	New Genus B	Anisodromum wolfei	Citrophyllum doylei	Wingia expansolobum	Dicotylophyllum microserratum	Dicotylophyllum myrtophylloides	Dicotylophyllum rosafluviatilis	Dakotanthus cordiformis	Flower Type 1	Flower Type 2	Reproduction Type 1	Reproduction Type 2	Reproduction Type 3	Reproduction Type 4	Reproduction Type 5	Reproduction Type 6	Seed Type 1	Seed Type 2
	Exophytic Feeding Class (27%)	Hole Feeding (12%)	DT01	1	6														1.825					1.803		2.587							2.931						0.471
			DT02	1	7														11.125				4.948	16.644	4.219	46.178							10.306
			DT03	1	13														91.256		15.315		9.44	64.39	17.029	148.954	45.486			40.738	1.58		10.386	6.599		7.451
			DT04	2	4														9.166		54.725		9.474
			DT05	1	6														266.139		17.623			243.014		70.105												17.586
			DT07	3	1																			3.42
			DT09	1	2														2.563							43.184
			DT50	—	2																			20.126
			DT63	—	1																			14.876
			DT126	—	1																			28.04
			DT227	2	3																		10.268										68.277
		Margin Feeding (9%)	DT12	1	12														294.862		120.606		16.821	446.042		155.958	10.137	8.346	180.772	64.265			205.083					23.822
			DT13	1	5									5.027					2496.61					403.071		433.154
			DT14	1	7				79.795	9.541									1077.38					473.505		44.708							1091.28
			DT15	1	2														34.413							210.648
			DT81	3	1																			23.404
			DT198	1	4														20.559		3.229			28.294									7.541
			DT291	—	1																					8.951
			DT405	3	1																																		14.893
		Skeletoni-zation (3%)	DT17	1	2																			28.137						28.293
			DT24	—	1																					33.811
			DT56	—	1
			DT61	1	5																			12.477		131.836		35.254					100.226
			DT79	—	1																			112.384
		Surface Feeding (4%)	DT29	1	6														14.281				42.369	53.64		35.981							4.596
			DT30	1	5													3.273	36.916					84.875		40.074
			DT31	—	1														52.316
			DT276	3	2														10.397
			DT333	—	1																																	29.066
	Intermediate Feeding Class (25%)	Oviposition (6%)	DT72	1	2																0.77
			DT76	1	3											0.223			4.669
			DT101	1	7													0.89	2.92				1.119	3.875		5.799		0.263
			DT175	2	4														56.864		53.193		0.652			2.491
			DT226	1	1
			DT228	2	3														37.265		14.36			29.624
			DT285	—	1																							1.976
			DT331	—	1
			DT349	—	1														3.206
		Piercing and Sucking (19%)	DT46	1	12													3.442	136.866		26.7068		6.214	276.618		170.493	2.706		4.2		6.927		25.904					8.14
			DT47	1	5													10.739			1.219		0.821			8.827
			DT48	1	3																1.159			2.392
			DT77	1	5													5.632	3.472				5.169	29.767		6.072
			DT138	1	6														58.961				0.433	8.147		13.711					6.881			9.856
			DT183	—	1																			1.013
			DT184	—	1																0.151
			DT281	1	8														100.448		3.57		8.744	24.505		122.294		3					3.309
			DT330	1	8														271.078		16.148		62.556	94.519	8.933	55.987	58.392
			DT338	1	9														86.38		9.567		12.605	13.233		15.62			10.773				5.527			3.15
			DT344	—	1																17.736
			DT358	3	1																		4.88
			DT383	1	5														445.283				15.91			4.28				5.264
			DT392	3	1														9.249
			DT394	1	1
			DT402	3	1																																		2.062
			DT406	1	1
	Endophytic Feeding Groups (29%)	Mining (15%)	DT36	—	2																			21.095
			DT40	—	1																				105.412
			DT41	1	10													7.967	498.326				7.851	1144.5	5.081	315.095	80.331			64.979								100.477
			DT43	2	4																			106.266		15.588							7.863
			DT44	1	2																			19.07
			DT45	—	2																		28.104	2.086
			DT59	—	1																		27.679
			DT60	2	3														16.327				3.635			1.077
			DT91	—	1																				13.088
			DT92	—	1
			DT93	1	3														14.356					8.417		10.789
			DT105	—	2																2.672			3.91
			DT109	1	6														1.035				2.457	92.043		33.09							1.545
			DT141	—	1
			DT176	1	4																			17.456		5.51							4.788
			DT202	—	1																			25.343
			DT208	2	2														89.632							3.743
			DT210	—	1																			33.925
			DT234	1	10														388.726		27.281		151.509	1267.04	344.394	340.501		46.919					255.404				6.997
			DT288	—	1
		Galling (13%)	DT34	1	2																					1.534
			DT52	—	1																		10.268
			DT80	1	9											0.171			18.535		1.693		6.944	12.166		2.656				2.263			1.101
			DT85	—	1
			DT87	—	1
			DT106	—	1																		9.98
			DT117	—	1																				3.272
			DT119	2	2														37.289				11.126
			DT120	3	1																					21.06
			DT122	1	5														1.178				9.157	4.267									0.92
			DT145	—	2																2.338
			DT153	3	1														6.695
			DT188	1	1
			DT189	3	1																			51.506
			DT194	3	2														14.335														3.961
			DT205	3	1														9.664
			DT247	—	1																			0.935
			DT254	1	3																						26.396						31.754			4.237
			DT265	3	1																					200.323
			DT266	1	1
			DT289	1	1
			DT303	—	1
			DT359	—	1																3.278
			DT386	2	4														151.726		53.69			20.171									13.267
			DT398	2	3														0.996				38.632
		S	DT74	—	1
		W B (1%)	DT160	1	2											2.478
			DT284	1	3																5.287
	Pathogen Feeding Class (19%)	Pathogen	DT58	1	6														172.073		37.052		59.766	56.599		20.453
			DT66	2	4														222.033		31.688									76.939
			DT69	1	6														14.222		26.406		17.598	22.901		9.177
			DT174	3	1														108.2
			DT242	2	4														69.367		32.544			17.692									5.633
			DT261	1	7														328.054		165.247		2.544	217.696	18.217								36.552
			DT381	1	15													128.779	778.7		3.177	9.744	73.369	1325.12	99.793	4010.41		92.727		55.832	102.265		274.438	152.322				313.628
			DT382	1	12														410.603		8.141		19.656	159.691	45.472	2.168	8.612			7.913			3.994	3.134		0.401
			DT385	2	3														336.071		1048.88					986.8
			DT387	2	4														503.106					25.037		57.283
			DT388	1	10														17.666		1.084		24.6577	237.57	5.137	166.584				8.959	7.833		99.111
	Grand total				380	0	0	0	79.795	9.541	0	0	0	5.027	0	2.872	0	160.722	9845.38	0	1806.53	9.744	704.956	7434.34	670.047	8015.54	232.06	188.485	195.745	355.445	125.486	0	2275.7	171.911	0	15.239	6.997	492.719	17.426	0	0	0	0	0	0	0	0	0	0
						0	94.36 (0.3%)									2.87 (~0)		32719.44 (87.4%)																					17.45 (0.05%)
[truncated: 7 more columns]

## Sheet: RC DT frequency 
	Feeding Class	Plant taxa				Ly	Fern									Gymn		Angiosperms (vegetative)																					Angiosperms (reproductive)
		Plant orders				Iso-et	Schiza-eales		Filicales			Gleicheniales				Pinales		Au	Chloranthales								Mag-noli	Magnoliidae unplaced					Euro-sidae		Unplaced Vegetative Material
		Functional feeding groups (FFGs)	Damage types (DTs)	Plant-host specificity	Number of matrix cells occupied	Isoetites sp.	Anemia dicksoniana	Fern Type 2	Cladophlebis inclinata	Cladophlebis parva	Cladophlebis sp.	Gleichenia delicatula	Gleichenia sp.	Matonidium americanum	Matonidium brownii	Conifer Foliage	Conifer Cone	Longstretbla varidentata	Crassidenticulum decurrens	Crassidenticulum sp.	Densinervum kaulii	Landonia calophylla	Pandemophyllum attenuatum	Pandemophyllum kvacekii	Pandemophyllum sp.	Pabiania variloba	New Genus A	Acritodromum ellipticum	Dicotylophyllum angularis	Didromophyllum basingerii	Reynoldsiophyllum nebrascense	New Genus B	Anisodromum wolfei	Citrophyllum doylei	Wingia expansolobum	Dicotylophyllum microserratum	Dicotylophyllum myrtophylloides	Dicotylophyllum rosafluviatilis	Dakotanthus cordiformis	Flower Type 1	Flower Type 2	Reproduction Type 1	Reproduction Type 2	Reproduction Type 3	Reproduction Type 4	Reproduction Type 5	Reproduction Type 6	Seed Type 1	Seed Type 2
	Exophytic Feeding Class (27%)	Hole Feeding (12%)	DT01	1	6														4					1		1							1						1
			DT02	1	7														3				1	2	1	4							3
			DT03	1	13														19		6		3	11	4	16	1			2	1		4	1		1
			DT04	2	4														1		1		1
			DT05	1	6														9		1			10		3												1
			DT07	3	1																			1
			DT09	1	2														1							1
			DT50	—	2																			1
			DT63	—	1																			1
			DT126	—	1																			1
			DT227	2	3																		1										1
		Margin Feeding (9%)	DT12	1	12														19		5		1	14		9	1	1	1	1			4					1
			DT13	1	5									1					9					3		7
			DT14	1	7				1	1									9					2		1							2
			DT15	1	2														2							5
			DT81	3	1																			2
			DT198	1	4														2		1			1									1
			DT291	—	1																					1
			DT405	3	1																																		6
		Skeletoni-zation (3%)	DT17	1	2																			1						1
			DT24	—	1																					1
			DT56	—	1
			DT61	1	5																			1		3		1					2
			DT79	—	1																			1
		Surface Feeding (4%)	DT29	1	6														2				2	2		5							2
			DT30	1	5													1	2					9		1
			DT31	—	1														1
			DT276	3	2														1
			DT333	—	1																																	1
	Intermediate Feeding Class (25%)	Oviposition (6%)	DT72	1	2																1
			DT76	1	3											1			4
			DT101	1	7													3	3				1	5		3		1
			DT175	2	4														8		4		1			2
			DT226	1	1
			DT228	2	3														10		2			1
			DT285	—	1																							1
			DT331	—	1
			DT349	—	1														1
		Piercing and Sucking (19%)	DT46	1	12													1	40		8		5	41		21	2		1		2		5					2
			DT47	1	5													1			1		1			2
			DT48	1	3																1			2
			DT77	1	5													1	1				1	2		2
			DT138	1	6														6				1	2		2					1			1
			DT183	—	1																			1
			DT184	—	1																1
			DT281	1	8														12		1		2	5		7		1					2
			DT330	1	8														10		3		2	5	2	4	2
			DT338	1	9														8		1		3	5		3			1				1			1
			DT344	—	1																1
			DT358	3	1																		1
			DT383	1	5														25				2			2				1
			DT392	3	1														3
			DT394	1	1
			DT402	3	1																																		2
			DT406	1	1
	Endophytic Feeding Groups (29%)	Mining (15%)	DT36	—	2																			1
			DT40	—	1																				1
			DT41	1	10													2	8				2	23	1	5	2			1								2
			DT43	2	4																			7		2							1
			DT44	1	2																			1
			DT45	—	2																		1	1
			DT59	—	1																		1
			DT60	2	3														1				1			1
			DT91	—	1																				1
			DT92	—	1
			DT93	1	3														1					1		1
			DT105	—	2																1			1
			DT109	1	6														1				1	3		1							1
			DT141	—	1
			DT176	1	4																			1		1							1
			DT202	—	1																			1
			DT208	2	2														1							1
			DT210	—	1																			2
			DT234	1	10														8		1		5	21	6	5		2					6				1
			DT288	—	1
		Galling (13%)	DT34	1	2																					2
			DT52	—	1																		1
			DT80	1	9											1			16		1		5	9		2				1			2
			DT85	—	1
			DT87	—	1
			DT106	—	1																		1
			DT117	—	1																				1
			DT119	2	2														7				1
			DT120	3	1																					1
			DT122	1	5														2				1	1									1
			DT145	—	2																1
			DT153	3	1														1
			DT188	1	1
			DT189	3	1																			1
			DT194	3	2														1														1
			DT205	3	1														1
			DT247	—	1																			1
			DT254	1	3																						1						1			1
			DT265	3	1																					2
			DT266	1	1
			DT289	1	1
			DT303	—	1
			DT359	—	1																1
			DT386	2	4														11		1			1									1
			DT398	2	3														1				1
		S	DT74	—	1
		W B (1%)	DT160	1	2											1
			DT284	1	3																1
0	Pathogen Feeding Class (19%)	Pathogen	DT58	1	6														4		2		1	4		3
			DT66	2	4														4		1									1
			DT69	1	6														2		2		1	2		1
			DT174	3	1														4
			DT242	2	4														4		1			1									1
			DT261	1	7														14		4		2	10	1								1
			DT381	1	15													2	8		1	1	4	32	1	58		2		1	1		4	2				1
			DT382	1	12														53		3		6	18	1	3	2			2			1	1		1
			DT385	2	3														5		2					1
			DT387	2	4														17					2		2
			DT388	1	10														5		1		3	11	1	10				1	1		4
	Grand total				380	0	0	0	1	1	0	0	0	1	0	3	0	11	395	0	62	1	67	289	21	208	11	9	3	12	6	0	54	5	0	4	1	8	9	0	0	0	0	0	0	0	0	0	0
						0	3 (0.2%)									3 (0.2%)		1167 (74.95%)																					14 (0.64%)
[truncated: 7 more columns]

## Sheet: RC feeding event occurrences
	Feeding Class	Plant taxa				Ly	Fern									Gymn		Angiosperms (vegetative)																					Angiosperms (reproductive)
		Plant orders				Iso	Schi		Filicales			Gleicheniales				Pinales		Au	Chloranthales				Laurales				Mag	Magnoliidae unplaced					Eurosi		Unplaced Vegetative
		Functional feeding groups (FFGs)	Damage types (DTs)	Plant-host specificity	Number of matrix cells occupied	Isoetites sp.	Anemia dicksoniana	Fern Morphotype 2	Cladophlebis inclinata	Cladophlebis parva	Cladophlebis sp. 1	Gleichenia delicatula	Gleichenia sp. 1	Matonidium americanum	Matonidium brownii	Conifer Foliage	Conifer Cone	Longstrethia varidentata	Crassidenticulum decurrens	Crassidenticulum sp. 1	Densinervum kaulii	Landonia calophylla	Pandemophyllum attenuatum	Pandemophyllum kvacekii	Pandemophyllum sp. 1	Pabiania variloba	New Genus A	Acritodromum ellipticum	Dicotylophyllum angularis	Didromophyllum basingerii	Reynoldsiophyllum nebrascense	New Genus B	Anisodromum wolfei	Citrophyllum doylei	Wingia expansolobum	Dicotylophyllum microserratum	Dicotylophyllum myrtophylloides	Dicotylophyllum rosafluviatilis	Dakotanthus cordiformis	Flower Morphotype 1	Flower Morphotype 2	Reproductive Morphotype 1	Reproductive Morphotype 2	Reproductive Morphotype 3	Reproductive Morphotype 4	Reproductive Morphotype 5	Reproductive Morphotype 6	Seed Morphotype 1	Seed Morphotype 2
	Ecophytic Feeding (27%)	Hole Feeding (12%)	DT01	1	6														5					17		3							6						1
			DT02	1	7														4				2	3	5	11							6
			DT03	1	13														59		8		4	16	23	46	3			6	1		6	1		1
			DT04	2	4														1		6		1
			DT05	1	6														13		1			17		3												1
			DT07	3	1																			3
			DT09	1	2														1							2
			DT50	—	2																			1
			DT63	—	1																			1
			DT126	—	1																			1
			DT227	2	3																		2										1
		Margin Feeding (9%)	DT12	1	12														25		6		1	16		13	1	1	1	1			5					3
			DT13	1	5									2					9					3		9
			DT14	1	7				2	1									12					2		1							3
			DT15	1	2														2							5
			DT81	3	1																			3
			DT198	1	4														2		1			2									1
			DT291	—	1																					1
			DT405	3	1																																		13
		Skeletoni-zation (3%)	DT17	1	2																			2						2
			DT24	—	1																					1
			DT56	—	1
			DT61	1	5																			1		9		1					4
			DT79	—	1																			1
		Surface Feeding (4%)	DT29	1	6														2				4	2		9							2
			DT30	1	5													2	3					15		2
			DT31	—	1														2
			DT276	3	2														4
			DT333	—	1																																	1
	Ectoendophytic Feeding (25%)	Oviposition (6%)	DT72	1	2																2
			DT76	1	3											1			12
			DT101	1	7													8	7				1	14		7		1
			DT175	2	4														8		4		1			2
			DT226	1	1
			DT228	2	3														10		2			1
			DT285	—	1																							1
			DT331	—	1
			DT349	—	1														1
		Piercing and Sucking (19%)	DT46	1	12													8	601		103		94	957		585	36		6		14		92					15
			DT47	1	5													32			8		2			91
			DT48	1	3																20			6
			DT77	1	5													8	7				7	25		7
			DT138	1	6														27				1	3		7					1			3
			DT183	—	1																			1
			DT184	—	1																2
			DT281	1	8														22		1		2	9		13		1					2
			DT330	1	8														10		3		2	5	2	4	2
			DT338	1	9														22		4		7	12		6			3				3			1
			DT344	—	1																2
			DT358	3	1																		8
			DT383	1	5														96				10			4				1
			DT392	3	1														3
			DT394	1	1
			DT402	3	1																																		6
			DT406	1	1
	Endophytic Feeding (29%)	Mining (15%)	DT36	—	2																			2
			DT40	—	1																				1
			DT41	1	10													2	17				2	46	2	12	2			1								7
			DT43	2	4																			13		2							1
			DT44	1	2																			1
			DT45	—	2																		1	1
			DT59	—	1																		1
			DT60	2	3														2				1			1
			DT91	—	1																				1
			DT92	—	1
			DT93	1	3														1					1		1
			DT105	—	2																1			1
			DT109	1	6														1				1	7		2							1
			DT141	—	1
			DT176	1	4																			1		1							1
			DT202	—	1																			1
			DT208	2	2														2							1
			DT210	—	1																			2
			DT234	1	10														10		2		5	34	11	12		2					9				1
			DT288	—	1
		Galling (13%)	DT34	1	2																					2
			DT52	—	1																		2
			DT80	1	9											1			41		2		9	15		6				1			2
			DT85	—	1
			DT87	—	1
			DT106	—	1																		1
			DT117	—	1																				1
			DT119	2	2														12				3
			DT120	3	1																					4
			DT122	1	5														4				1	3									2
			DT145	—	2																1
			DT153	3	1														12
			DT188	1	1
			DT189	3	1																			3
			DT194	3	2														5														1
			DT205	3	1														5
			DT247	—	1																			1
			DT254	1	3																						2						1			1
			DT265	3	1																					30
			DT266	1	1
			DT289	1	1
			DT303	—	1
			DT359	—	1																1
			DT386	2	4														37		10			1									2
			DT398	2	3														1				3
		S	DT74	—	1
		Bor (1%)	DT160	1	2											7
			DT284	1	3																1
	Pathogens Feeding (19%)	Pathogens	DT58	1	6														5		3		2	8		8
			DT66	2	4														37		5									21
			DT69	1	6														3		11		5	4		1
			DT174	3	1														4
			DT242	2	4														8		20			2									1
			DT261	1	7														187		68		2	68	7								1
			DT381	1	15													5	49		1	3	7	130	4	377		13		7	9		27	7				1
			DT382	1	12														582		6		13	157	21	6	6			7			1	3		1
			DT385	2	3														8		26					2
			DT387	2	4														124					6		4
			DT388	1	10														23		1		9	38	5	67				2	1		74
	Grand total				380	0	0	0	2	1	0	0	0	2	0	9	0	65	2150	0	332	3	217	1685	83	1380	52	20	10	49	26	0	255	14	0	4	1	28	20	0	0	0	0	0	0	0	0	0	0
						0	5 (0.1%)									9 (0.1%)		6374 (76%)																					21 (0.3%)
[truncated: 7 more columns]
